# Supplementary material for: Subregion-based radiomics analysis for predicting the histological grade of clear cell renal cell carcinoma
Source: Front Oncol. 2025 May 27;15:1554830. doi: 10.3389/fonc.2025.1554830 (PMC12149422; doi:10.3389/fonc.2025.1554830)
Supplement: Supplementary file 4 [file Table1.xlsx]

## Sheet: Sheet1
	radiomic feature	intra-observer ICC	inter-observer ICC
1	original_shape_Elongation	0.713419	0.896797
2	original_shape_Flatness	0.783853	0.835056
3	original_shape_LeastAxisLength	0.993605	0.991745
4	original_shape_MajorAxisLength	0.995811	0.995014
5	original_shape_Maximum2DDiameterColumn	0.995828	0.994273
6	original_shape_Maximum2DDiameterRow	0.989796	0.993802
7	original_shape_Maximum2DDiameterSlice	0.995594	0.994525
8	original_shape_Maximum3DDiameter	0.990963	0.992332
9	original_shape_MeshVolume	0.999624	0.995667
10	original_shape_MinorAxisLength	0.997703	0.994427
11	original_shape_Sphericity	0.7107	0.388098
12	original_shape_SurfaceArea	0.998255	0.936573
13	original_shape_SurfaceVolumeRatio	0.972348	0.949277
14	original_shape_VoxelVolume	0.999624	0.995689
15	original_firstorder_10Percentile	0.954112	0.964584
16	original_firstorder_90Percentile	0.990202	0.979713
17	original_firstorder_Energy	0.999288	0.969513
18	original_firstorder_Entropy	0.947328	0.936645
19	original_firstorder_InterquartileRange	0.963405	0.9623
20	original_firstorder_Kurtosis	0.966328	0.869532
21	original_firstorder_Maximum	0.996465	0.984695
22	original_firstorder_MeanAbsoluteDeviation	0.937334	0.938576
23	original_firstorder_Mean	0.990871	0.982985
24	original_firstorder_Median	0.994816	0.985726
25	original_firstorder_Minimum	0.831416	0.809666
26	original_firstorder_Range	0.970328	0.944014
27	original_firstorder_RobustMeanAbsoluteDeviation	0.958794	0.956001
28	original_firstorder_RootMeanSquared	0.992704	0.981972
29	original_firstorder_Skewness	0.982184	0.953814
30	original_firstorder_TotalEnergy	0.999288	0.969513
31	original_firstorder_Uniformity	0.961245	0.952813
32	original_firstorder_Variance	0.912882	0.910787
33	original_glcm_Autocorrelation	0.780845	0.828242
34	original_glcm_ClusterProminence	0.811189	0.811114
35	original_glcm_ClusterShade	0.835792	0.856043
36	original_glcm_ClusterTendency	0.926296	0.921659
37	original_glcm_Contrast	0.994791	0.928026
38	original_glcm_Correlation	0.961172	0.911651
39	original_glcm_DifferenceAverage	0.995749	0.917921
40	original_glcm_DifferenceEntropy	0.992801	0.90865
41	original_glcm_DifferenceVariance	0.990849	0.916875
42	original_glcm_Id	0.996018	0.910106
43	original_glcm_Idm	0.99606	0.911492
44	original_glcm_Idmn	0.947458	0.894835
45	original_glcm_Idn	0.962866	0.927038
46	original_glcm_Imc1	0.970028	0.8955
47	original_glcm_Imc2	0.97448	0.926776
48	original_glcm_InverseVariance	0.989917	0.900463
49	original_glcm_JointAverage	0.862234	0.890763
50	original_glcm_JointEnergy	0.978075	0.948618
51	original_glcm_JointEntropy	0.970501	0.939402
52	original_glcm_MCC	0.948032	0.90891
53	original_glcm_MaximumProbability	0.984795	0.977624
54	original_glcm_SumAverage	0.862234	0.890763
55	original_glcm_SumEntropy	0.956432	0.94514
56	original_glcm_SumSquares	0.927183	0.925375
57	original_gldm_DependenceEntropy	0.958022	0.929873
58	original_gldm_DependenceNonUniformity	0.999594	0.996498
59	original_gldm_DependenceNonUniformityNormalized	0.995062	0.920424
60	original_gldm_DependenceVariance	0.994093	0.894738
61	original_gldm_GrayLevelNonUniformity	0.999795	0.997407
62	original_gldm_GrayLevelVariance	0.912594	0.910827
63	original_gldm_HighGrayLevelEmphasis	0.779533	0.826778
64	original_gldm_LargeDependenceEmphasis	0.994186	0.901415
65	original_gldm_LargeDependenceHighGrayLevelEmphasis	0.817722	0.826208
66	original_gldm_LargeDependenceLowGrayLevelEmphasis	0.983185	0.996953
67	original_gldm_LowGrayLevelEmphasis	0.981691	0.9961
68	original_gldm_SmallDependenceEmphasis	0.994689	0.902386
69	original_gldm_SmallDependenceHighGrayLevelEmphasis	0.852333	0.767987
70	original_gldm_SmallDependenceLowGrayLevelEmphasis	0.913324	0.958088
71	original_glrlm_GrayLevelNonUniformity	0.999809	0.996842
72	original_glrlm_GrayLevelNonUniformityNormalized	0.938432	0.922545
73	original_glrlm_GrayLevelVariance	0.89428	0.87674
74	original_glrlm_HighGrayLevelRunEmphasis	0.773494	0.822527
75	original_glrlm_LongRunEmphasis	0.986507	0.922916
76	original_glrlm_LongRunHighGrayLevelEmphasis	0.854559	0.865945
77	original_glrlm_LongRunLowGrayLevelEmphasis	0.975944	0.995872
78	original_glrlm_LowGrayLevelRunEmphasis	0.979568	0.99508
79	original_glrlm_RunEntropy	0.957561	0.870853
80	original_glrlm_RunLengthNonUniformity	0.999471	0.990034
81	original_glrlm_RunLengthNonUniformityNormalized	0.991439	0.910627
82	original_glrlm_RunPercentage	0.993774	0.905004
83	original_glrlm_RunVariance	0.990628	0.915162
84	original_glrlm_ShortRunEmphasis	0.987263	0.907102
85	original_glrlm_ShortRunHighGrayLevelEmphasis	0.789401	0.806662
86	original_glrlm_ShortRunLowGrayLevelEmphasis	0.977552	0.994076
87	original_glszm_GrayLevelNonUniformity	0.99964	0.913118
88	original_glszm_GrayLevelNonUniformityNormalized	0.929677	0.773027
89	original_glszm_GrayLevelVariance	0.912256	0.860658
90	original_glszm_HighGrayLevelZoneEmphasis	0.7013	0.745298
91	original_glszm_LargeAreaEmphasis	0.99975	0.987864
92	original_glszm_LargeAreaHighGrayLevelEmphasis	0.97562	0.981316
93	original_glszm_LargeAreaLowGrayLevelEmphasis	0.964418	0.989593
94	original_glszm_LowGrayLevelZoneEmphasis	0.860754	0.933559
95	original_glszm_SizeZoneNonUniformity	0.998949	0.816923
96	original_glszm_SizeZoneNonUniformityNormalized	0.934745	0.705268
97	original_glszm_SmallAreaEmphasis	0.905706	0.67865
98	original_glszm_SmallAreaHighGrayLevelEmphasis	0.680467	0.541205
99	original_glszm_SmallAreaLowGrayLevelEmphasis	0.450687	0.699952
100	original_glszm_ZoneEntropy	0.952299	0.881624
101	original_glszm_ZonePercentage	0.989297	0.895023
102	original_glszm_ZoneVariance	0.999754	0.987904
103	original_ngtdm_Busyness	0.950498	0.98276
104	original_ngtdm_Coarseness	0.991964	0.997392
105	original_ngtdm_Complexity	0.959613	0.917138
106	original_ngtdm_Contrast	0.854633	0.906646
107	original_ngtdm_Strength	0.932775	0.958258
108	log.sigma.1.mm.3D_firstorder_10Percentile	0.987918	0.939063
109	log.sigma.1.mm.3D_firstorder_90Percentile	0.986531	0.937955
110	log.sigma.1.mm.3D_firstorder_Energy	0.998706	0.956104
111	log.sigma.1.mm.3D_firstorder_Entropy	0.984769	0.8956
112	log.sigma.1.mm.3D_firstorder_InterquartileRange	0.996951	0.934685
113	log.sigma.1.mm.3D_firstorder_Kurtosis	0.984387	0.936555
114	log.sigma.1.mm.3D_firstorder_Maximum	0.826233	0.728546
115	log.sigma.1.mm.3D_firstorder_MeanAbsoluteDeviation	0.994107	0.922068
116	log.sigma.1.mm.3D_firstorder_Mean	0.967597	0.974857
117	log.sigma.1.mm.3D_firstorder_Median	0.977918	0.984101
118	log.sigma.1.mm.3D_firstorder_Minimum	0.92081	0.948623
119	log.sigma.1.mm.3D_firstorder_Range	0.952129	0.937698
120	log.sigma.1.mm.3D_firstorder_RobustMeanAbsoluteDeviation	0.996802	0.932048
121	log.sigma.1.mm.3D_firstorder_RootMeanSquared	0.985489	0.906506
122	log.sigma.1.mm.3D_firstorder_Skewness	0.894423	0.856259
123	log.sigma.1.mm.3D_firstorder_TotalEnergy	0.998706	0.956104
124	log.sigma.1.mm.3D_firstorder_Uniformity	0.964181	0.941887
125	log.sigma.1.mm.3D_firstorder_Variance	0.991073	0.902222
126	log.sigma.1.mm.3D_glcm_Autocorrelation	0.954747	0.981642
127	log.sigma.1.mm.3D_glcm_ClusterProminence	0.981068	0.820215
128	log.sigma.1.mm.3D_glcm_ClusterShade	0.979775	0.903927
129	log.sigma.1.mm.3D_glcm_ClusterTendency	0.988535	0.902735
130	log.sigma.1.mm.3D_glcm_Contrast	0.995482	0.904379
131	log.sigma.1.mm.3D_glcm_Correlation	0.994341	0.949656
132	log.sigma.1.mm.3D_glcm_DifferenceAverage	0.996023	0.905072
133	log.sigma.1.mm.3D_glcm_DifferenceEntropy	0.993207	0.882432
134	log.sigma.1.mm.3D_glcm_DifferenceVariance	0.992923	0.883995
135	log.sigma.1.mm.3D_glcm_Id	0.996162	0.905497
136	log.sigma.1.mm.3D_glcm_Idm	0.996114	0.905432
137	log.sigma.1.mm.3D_glcm_Idmn	0.786546	0.644194
138	log.sigma.1.mm.3D_glcm_Idn	0.872439	0.760557
139	log.sigma.1.mm.3D_glcm_Imc1	0.993925	0.955147
140	log.sigma.1.mm.3D_glcm_Imc2	0.991782	0.945294
141	log.sigma.1.mm.3D_glcm_InverseVariance	0.996285	0.906819
142	log.sigma.1.mm.3D_glcm_JointAverage	0.904064	0.936785
143	log.sigma.1.mm.3D_glcm_JointEnergy	0.977533	0.938083
144	log.sigma.1.mm.3D_glcm_JointEntropy	0.989927	0.884529
145	log.sigma.1.mm.3D_glcm_MCC	0.918016	0.764499
146	log.sigma.1.mm.3D_glcm_MaximumProbability	0.979227	0.953165
147	log.sigma.1.mm.3D_glcm_SumAverage	0.904064	0.936785
148	log.sigma.1.mm.3D_glcm_SumEntropy	0.98893	0.896117
149	log.sigma.1.mm.3D_glcm_SumSquares	0.988312	0.882976
150	log.sigma.1.mm.3D_gldm_DependenceEntropy	0.985129	0.937672
151	log.sigma.1.mm.3D_gldm_DependenceNonUniformity	0.999674	0.997871
152	log.sigma.1.mm.3D_gldm_DependenceNonUniformityNormalized	0.967625	0.880176
153	log.sigma.1.mm.3D_gldm_DependenceVariance	0.986835	0.946133
154	log.sigma.1.mm.3D_gldm_GrayLevelNonUniformity	0.999666	0.995832
155	log.sigma.1.mm.3D_gldm_GrayLevelVariance	0.984031	0.88011
156	log.sigma.1.mm.3D_gldm_HighGrayLevelEmphasis	0.954713	0.981626
157	log.sigma.1.mm.3D_gldm_LargeDependenceEmphasis	0.99565	0.892292
158	log.sigma.1.mm.3D_gldm_LargeDependenceHighGrayLevelEmphasis	0.96532	0.986526
159	log.sigma.1.mm.3D_gldm_LargeDependenceLowGrayLevelEmphasis	0.695821	0.509985
160	log.sigma.1.mm.3D_gldm_LowGrayLevelEmphasis	0.624835	0.455687
161	log.sigma.1.mm.3D_gldm_SmallDependenceEmphasis	0.991596	0.930274
162	log.sigma.1.mm.3D_gldm_SmallDependenceHighGrayLevelEmphasis	0.907489	0.954104
163	log.sigma.1.mm.3D_gldm_SmallDependenceLowGrayLevelEmphasis	0.53592	0.433845
164	log.sigma.1.mm.3D_glrlm_GrayLevelNonUniformity	0.999686	0.998016
165	log.sigma.1.mm.3D_glrlm_GrayLevelNonUniformityNormalized	0.985376	0.898434
166	log.sigma.1.mm.3D_glrlm_GrayLevelVariance	0.985748	0.879674
167	log.sigma.1.mm.3D_glrlm_HighGrayLevelRunEmphasis	0.95499	0.981537
168	log.sigma.1.mm.3D_glrlm_LongRunEmphasis	0.983317	0.844649
169	log.sigma.1.mm.3D_glrlm_LongRunHighGrayLevelEmphasis	0.985173	0.987765
170	log.sigma.1.mm.3D_glrlm_LongRunLowGrayLevelEmphasis	0.808298	0.601817
171	log.sigma.1.mm.3D_glrlm_LowGrayLevelRunEmphasis	0.621459	0.500877
172	log.sigma.1.mm.3D_glrlm_RunEntropy	0.996624	0.924223
173	log.sigma.1.mm.3D_glrlm_RunLengthNonUniformity	0.999548	0.99379
174	log.sigma.1.mm.3D_glrlm_RunLengthNonUniformityNormalized	0.991391	0.902931
175	log.sigma.1.mm.3D_glrlm_RunPercentage	0.993988	0.89757
176	log.sigma.1.mm.3D_glrlm_RunVariance	0.985032	0.833495
177	log.sigma.1.mm.3D_glrlm_ShortRunEmphasis	0.985985	0.897034
178	log.sigma.1.mm.3D_glrlm_ShortRunHighGrayLevelEmphasis	0.940605	0.974189
179	log.sigma.1.mm.3D_glrlm_ShortRunLowGrayLevelEmphasis	0.576796	0.501945
180	log.sigma.1.mm.3D_glszm_GrayLevelNonUniformity	0.998194	0.845534
181	log.sigma.1.mm.3D_glszm_GrayLevelNonUniformityNormalized	0.869631	0.711335
182	log.sigma.1.mm.3D_glszm_GrayLevelVariance	0.9716	0.872641
183	log.sigma.1.mm.3D_glszm_HighGrayLevelZoneEmphasis	0.951209	0.982444
184	log.sigma.1.mm.3D_glszm_LargeAreaEmphasis	0.999106	0.986117
185	log.sigma.1.mm.3D_glszm_LargeAreaHighGrayLevelEmphasis	0.996263	0.988116
186	log.sigma.1.mm.3D_glszm_LargeAreaLowGrayLevelEmphasis	0.998029	0.796572
187	log.sigma.1.mm.3D_glszm_LowGrayLevelZoneEmphasis	0.421968	0.362423
188	log.sigma.1.mm.3D_glszm_SizeZoneNonUniformity	0.998774	0.734558
189	log.sigma.1.mm.3D_glszm_SizeZoneNonUniformityNormalized	0.718451	0.778551
190	log.sigma.1.mm.3D_glszm_SmallAreaEmphasis	0.73197	0.777631
191	log.sigma.1.mm.3D_glszm_SmallAreaHighGrayLevelEmphasis	0.893696	0.978063
192	log.sigma.1.mm.3D_glszm_SmallAreaLowGrayLevelEmphasis	0.336008	0.282175
193	log.sigma.1.mm.3D_glszm_ZoneEntropy	0.934857	0.852479
194	log.sigma.1.mm.3D_glszm_ZonePercentage	0.987767	0.908156
195	log.sigma.1.mm.3D_glszm_ZoneVariance	0.99912	0.986115
196	log.sigma.1.mm.3D_ngtdm_Busyness	0.907528	0.648604
197	log.sigma.1.mm.3D_ngtdm_Coarseness	0.959993	0.993362
198	log.sigma.1.mm.3D_ngtdm_Complexity	0.958161	0.977534
199	log.sigma.1.mm.3D_ngtdm_Contrast	0.730077	0.580463
200	log.sigma.1.mm.3D_ngtdm_Strength	0.865618	0.856274
201	log.sigma.2.mm.3D_firstorder_10Percentile	0.982103	0.958959
202	log.sigma.2.mm.3D_firstorder_90Percentile	0.994145	0.973449
203	log.sigma.2.mm.3D_firstorder_Energy	0.997334	0.928167
204	log.sigma.2.mm.3D_firstorder_Entropy	0.9886	0.948176
205	log.sigma.2.mm.3D_firstorder_InterquartileRange	0.995199	0.960813
206	log.sigma.2.mm.3D_firstorder_Kurtosis	0.968781	0.848391
207	log.sigma.2.mm.3D_firstorder_Maximum	0.92731	0.840704
208	log.sigma.2.mm.3D_firstorder_MeanAbsoluteDeviation	0.993259	0.951689
209	log.sigma.2.mm.3D_firstorder_Mean	0.981788	0.985314
210	log.sigma.2.mm.3D_firstorder_Median	0.987461	0.990223
211	log.sigma.2.mm.3D_firstorder_Minimum	0.977492	0.957682
212	log.sigma.2.mm.3D_firstorder_Range	0.975181	0.907183
213	log.sigma.2.mm.3D_firstorder_RobustMeanAbsoluteDeviation	0.994662	0.95607
214	log.sigma.2.mm.3D_firstorder_RootMeanSquared	0.987313	0.943189
215	log.sigma.2.mm.3D_firstorder_Skewness	0.984736	0.939121
216	log.sigma.2.mm.3D_firstorder_TotalEnergy	0.997334	0.928167
217	log.sigma.2.mm.3D_firstorder_Uniformity	0.983393	0.965053
218	log.sigma.2.mm.3D_firstorder_Variance	0.994526	0.957004
219	log.sigma.2.mm.3D_glcm_Autocorrelation	0.948491	0.975691
220	log.sigma.2.mm.3D_glcm_ClusterProminence	0.99385	0.958898
221	log.sigma.2.mm.3D_glcm_ClusterShade	0.97459	0.962363
222	log.sigma.2.mm.3D_glcm_ClusterTendency	0.99467	0.961686
223	log.sigma.2.mm.3D_glcm_Contrast	0.989472	0.954296
224	log.sigma.2.mm.3D_glcm_Correlation	0.961622	0.944663
225	log.sigma.2.mm.3D_glcm_DifferenceAverage	0.990197	0.957856
226	log.sigma.2.mm.3D_glcm_DifferenceEntropy	0.988442	0.945259
227	log.sigma.2.mm.3D_glcm_DifferenceVariance	0.98787	0.943784
228	log.sigma.2.mm.3D_glcm_Id	0.990269	0.95904
229	log.sigma.2.mm.3D_glcm_Idm	0.990256	0.958591
230	log.sigma.2.mm.3D_glcm_Idmn	0.847205	0.761414
231	log.sigma.2.mm.3D_glcm_Idn	0.899875	0.855786
232	log.sigma.2.mm.3D_glcm_Imc1	0.924947	0.94568
233	log.sigma.2.mm.3D_glcm_Imc2	0.969661	0.949918
234	log.sigma.2.mm.3D_glcm_InverseVariance	0.99011	0.96089
235	log.sigma.2.mm.3D_glcm_JointAverage	0.948587	0.957919
236	log.sigma.2.mm.3D_glcm_JointEnergy	0.990632	0.967781
237	log.sigma.2.mm.3D_glcm_JointEntropy	0.992641	0.951354
238	log.sigma.2.mm.3D_glcm_MCC	0.945319	0.938839
239	log.sigma.2.mm.3D_glcm_MaximumProbability	0.99447	0.981426
240	log.sigma.2.mm.3D_glcm_SumAverage	0.948587	0.957919
241	log.sigma.2.mm.3D_glcm_SumEntropy	0.991942	0.95141
242	log.sigma.2.mm.3D_glcm_SumSquares	0.994873	0.961415
243	log.sigma.2.mm.3D_gldm_DependenceEntropy	0.990542	0.959852
244	log.sigma.2.mm.3D_gldm_DependenceNonUniformity	0.999818	0.996388
245	log.sigma.2.mm.3D_gldm_DependenceNonUniformityNormalized	0.989935	0.9612
246	log.sigma.2.mm.3D_gldm_DependenceVariance	0.946562	0.923788
247	log.sigma.2.mm.3D_gldm_GrayLevelNonUniformity	0.999752	0.997529
248	log.sigma.2.mm.3D_gldm_GrayLevelVariance	0.993269	0.958659
249	log.sigma.2.mm.3D_gldm_HighGrayLevelEmphasis	0.948253	0.975448
250	log.sigma.2.mm.3D_gldm_LargeDependenceEmphasis	0.984743	0.976857
251	log.sigma.2.mm.3D_gldm_LargeDependenceHighGrayLevelEmphasis	0.953672	0.979349
252	log.sigma.2.mm.3D_gldm_LargeDependenceLowGrayLevelEmphasis	0.692727	0.884658
253	log.sigma.2.mm.3D_gldm_LowGrayLevelEmphasis	0.652476	0.886045
254	log.sigma.2.mm.3D_gldm_SmallDependenceEmphasis	0.967004	0.956505
255	log.sigma.2.mm.3D_gldm_SmallDependenceHighGrayLevelEmphasis	0.933487	0.968845
256	log.sigma.2.mm.3D_gldm_SmallDependenceLowGrayLevelEmphasis	0.801717	0.918673
257	log.sigma.2.mm.3D_glrlm_GrayLevelNonUniformity	0.999505	0.997146
258	log.sigma.2.mm.3D_glrlm_GrayLevelNonUniformityNormalized	0.97279	0.91246
259	log.sigma.2.mm.3D_glrlm_GrayLevelVariance	0.988364	0.921003
260	log.sigma.2.mm.3D_glrlm_HighGrayLevelRunEmphasis	0.94573	0.973653
261	log.sigma.2.mm.3D_glrlm_LongRunEmphasis	0.989378	0.96824
262	log.sigma.2.mm.3D_glrlm_LongRunHighGrayLevelEmphasis	0.967344	0.976089
263	log.sigma.2.mm.3D_glrlm_LongRunLowGrayLevelEmphasis	0.807537	0.902212
264	log.sigma.2.mm.3D_glrlm_LowGrayLevelRunEmphasis	0.645427	0.891531
265	log.sigma.2.mm.3D_glrlm_RunEntropy	0.978295	0.959809
266	log.sigma.2.mm.3D_glrlm_RunLengthNonUniformity	0.996988	0.964358
267	log.sigma.2.mm.3D_glrlm_RunLengthNonUniformityNormalized	0.977804	0.969394
268	log.sigma.2.mm.3D_glrlm_RunPercentage	0.983491	0.976679
269	log.sigma.2.mm.3D_glrlm_RunVariance	0.992988	0.966411
270	log.sigma.2.mm.3D_glrlm_ShortRunEmphasis	0.972469	0.954886
271	log.sigma.2.mm.3D_glrlm_ShortRunHighGrayLevelEmphasis	0.932884	0.96124
272	log.sigma.2.mm.3D_glrlm_ShortRunLowGrayLevelEmphasis	0.705474	0.910835
273	log.sigma.2.mm.3D_glszm_GrayLevelNonUniformity	0.992114	0.967419
274	log.sigma.2.mm.3D_glszm_GrayLevelNonUniformityNormalized	0.880772	0.573826
275	log.sigma.2.mm.3D_glszm_GrayLevelVariance	0.939594	0.912255
276	log.sigma.2.mm.3D_glszm_HighGrayLevelZoneEmphasis	0.94332	0.968584
277	log.sigma.2.mm.3D_glszm_LargeAreaEmphasis	0.99942	0.988791
278	log.sigma.2.mm.3D_glszm_LargeAreaHighGrayLevelEmphasis	0.993645	0.994531
279	log.sigma.2.mm.3D_glszm_LargeAreaLowGrayLevelEmphasis	0.998722	0.953812
280	log.sigma.2.mm.3D_glszm_LowGrayLevelZoneEmphasis	0.873956	0.91421
281	log.sigma.2.mm.3D_glszm_SizeZoneNonUniformity	0.983049	0.972131
282	log.sigma.2.mm.3D_glszm_SizeZoneNonUniformityNormalized	0.840538	0.592606
283	log.sigma.2.mm.3D_glszm_SmallAreaEmphasis	0.741921	0.623099
284	log.sigma.2.mm.3D_glszm_SmallAreaHighGrayLevelEmphasis	0.905778	0.953824
285	log.sigma.2.mm.3D_glszm_SmallAreaLowGrayLevelEmphasis	0.456358	0.884592
286	log.sigma.2.mm.3D_glszm_ZoneEntropy	0.983963	0.903653
287	log.sigma.2.mm.3D_glszm_ZonePercentage	0.93338	0.960777
288	log.sigma.2.mm.3D_glszm_ZoneVariance	0.999439	0.988916
289	log.sigma.2.mm.3D_ngtdm_Busyness	0.995622	0.948239
290	log.sigma.2.mm.3D_ngtdm_Coarseness	0.955746	0.994265
291	log.sigma.2.mm.3D_ngtdm_Complexity	0.948633	0.898581
292	log.sigma.2.mm.3D_ngtdm_Contrast	0.780695	0.821278
293	log.sigma.2.mm.3D_ngtdm_Strength	0.903807	0.94547
294	log.sigma.3.mm.3D_firstorder_10Percentile	0.985579	0.976165
295	log.sigma.3.mm.3D_firstorder_90Percentile	0.993981	0.979203
296	log.sigma.3.mm.3D_firstorder_Energy	0.997102	0.934095
297	log.sigma.3.mm.3D_firstorder_Entropy	0.990546	0.953129
298	log.sigma.3.mm.3D_firstorder_InterquartileRange	0.992262	0.949529
299	log.sigma.3.mm.3D_firstorder_Kurtosis	0.969414	0.959994
300	log.sigma.3.mm.3D_firstorder_Maximum	0.920406	0.804202
301	log.sigma.3.mm.3D_firstorder_MeanAbsoluteDeviation	0.991137	0.956654
302	log.sigma.3.mm.3D_firstorder_Mean	0.988242	0.990601
303	log.sigma.3.mm.3D_firstorder_Median	0.991776	0.992199
304	log.sigma.3.mm.3D_firstorder_Minimum	0.985213	0.954178
305	log.sigma.3.mm.3D_firstorder_Range	0.97615	0.902397
306	log.sigma.3.mm.3D_firstorder_RobustMeanAbsoluteDeviation	0.99144	0.950638
307	log.sigma.3.mm.3D_firstorder_RootMeanSquared	0.9903	0.959212
308	log.sigma.3.mm.3D_firstorder_Skewness	0.989834	0.960189
309	log.sigma.3.mm.3D_firstorder_TotalEnergy	0.997102	0.934095
310	log.sigma.3.mm.3D_firstorder_Uniformity	0.99211	0.943028
311	log.sigma.3.mm.3D_firstorder_Variance	0.994306	0.964996
312	log.sigma.3.mm.3D_glcm_Autocorrelation	0.986855	0.939955
313	log.sigma.3.mm.3D_glcm_ClusterProminence	0.991045	0.977842
314	log.sigma.3.mm.3D_glcm_ClusterShade	0.979439	0.965874
315	log.sigma.3.mm.3D_glcm_ClusterTendency	0.994606	0.964779
316	log.sigma.3.mm.3D_glcm_Contrast	0.990347	0.955351
317	log.sigma.3.mm.3D_glcm_Correlation	0.927546	0.973483
318	log.sigma.3.mm.3D_glcm_DifferenceAverage	0.99188	0.957729
319	log.sigma.3.mm.3D_glcm_DifferenceEntropy	0.989994	0.944386
320	log.sigma.3.mm.3D_glcm_DifferenceVariance	0.989042	0.944697
321	log.sigma.3.mm.3D_glcm_Id	0.992266	0.958368
322	log.sigma.3.mm.3D_glcm_Idm	0.992123	0.958128
323	log.sigma.3.mm.3D_glcm_Idmn	0.900712	0.785808
324	log.sigma.3.mm.3D_glcm_Idn	0.946602	0.889653
325	log.sigma.3.mm.3D_glcm_Imc1	0.930907	0.975085
326	log.sigma.3.mm.3D_glcm_Imc2	0.937128	0.96991
327	log.sigma.3.mm.3D_glcm_InverseVariance	0.992704	0.959169
328	log.sigma.3.mm.3D_glcm_JointAverage	0.970112	0.941165
329	log.sigma.3.mm.3D_glcm_JointEnergy	0.995064	0.934481
330	log.sigma.3.mm.3D_glcm_JointEntropy	0.993471	0.952731
331	log.sigma.3.mm.3D_glcm_MCC	0.919766	0.958947
332	log.sigma.3.mm.3D_glcm_MaximumProbability	0.992575	0.944887
333	log.sigma.3.mm.3D_glcm_SumAverage	0.970112	0.941165
334	log.sigma.3.mm.3D_glcm_SumEntropy	0.992485	0.952836
335	log.sigma.3.mm.3D_glcm_SumSquares	0.994947	0.964321
336	log.sigma.3.mm.3D_gldm_DependenceEntropy	0.993304	0.950076
337	log.sigma.3.mm.3D_gldm_DependenceNonUniformity	0.999919	0.988417
338	log.sigma.3.mm.3D_gldm_DependenceNonUniformityNormalized	0.99471	0.950867
339	log.sigma.3.mm.3D_gldm_DependenceVariance	0.926236	0.836144
340	log.sigma.3.mm.3D_gldm_GrayLevelNonUniformity	0.999767	0.996862
341	log.sigma.3.mm.3D_gldm_GrayLevelVariance	0.994336	0.962125
342	log.sigma.3.mm.3D_gldm_HighGrayLevelEmphasis	0.986872	0.939865
343	log.sigma.3.mm.3D_gldm_LargeDependenceEmphasis	0.989313	0.974066
344	log.sigma.3.mm.3D_gldm_LargeDependenceHighGrayLevelEmphasis	0.991645	0.941255
345	log.sigma.3.mm.3D_gldm_LargeDependenceLowGrayLevelEmphasis	0.934675	0.942385
346	log.sigma.3.mm.3D_gldm_LowGrayLevelEmphasis	0.87703	0.910198
347	log.sigma.3.mm.3D_gldm_SmallDependenceEmphasis	0.958116	0.951838
348	log.sigma.3.mm.3D_gldm_SmallDependenceHighGrayLevelEmphasis	0.975345	0.966345
349	log.sigma.3.mm.3D_gldm_SmallDependenceLowGrayLevelEmphasis	0.881642	0.781897
350	log.sigma.3.mm.3D_glrlm_GrayLevelNonUniformity	0.999326	0.993018
351	log.sigma.3.mm.3D_glrlm_GrayLevelNonUniformityNormalized	0.972845	0.956851
352	log.sigma.3.mm.3D_glrlm_GrayLevelVariance	0.987379	0.951724
353	log.sigma.3.mm.3D_glrlm_HighGrayLevelRunEmphasis	0.98591	0.939099
354	log.sigma.3.mm.3D_glrlm_LongRunEmphasis	0.995444	0.958186
355	log.sigma.3.mm.3D_glrlm_LongRunHighGrayLevelEmphasis	0.997573	0.957456
356	log.sigma.3.mm.3D_glrlm_LongRunLowGrayLevelEmphasis	0.984053	0.95651
357	log.sigma.3.mm.3D_glrlm_LowGrayLevelRunEmphasis	0.839492	0.889905
358	log.sigma.3.mm.3D_glrlm_RunEntropy	0.975537	0.984507
359	log.sigma.3.mm.3D_glrlm_RunLengthNonUniformity	0.99593	0.931406
360	log.sigma.3.mm.3D_glrlm_RunLengthNonUniformityNormalized	0.981902	0.957884
361	log.sigma.3.mm.3D_glrlm_RunPercentage	0.988083	0.973703
362	log.sigma.3.mm.3D_glrlm_RunVariance	0.998113	0.964618
363	log.sigma.3.mm.3D_glrlm_ShortRunEmphasis	0.971055	0.938544
364	log.sigma.3.mm.3D_glrlm_ShortRunHighGrayLevelEmphasis	0.975643	0.953588
365	log.sigma.3.mm.3D_glrlm_ShortRunLowGrayLevelEmphasis	0.696989	0.738716
366	log.sigma.3.mm.3D_glszm_GrayLevelNonUniformity	0.983208	0.959494
367	log.sigma.3.mm.3D_glszm_GrayLevelNonUniformityNormalized	0.83696	0.752814
368	log.sigma.3.mm.3D_glszm_GrayLevelVariance	0.93237	0.943144
369	log.sigma.3.mm.3D_glszm_HighGrayLevelZoneEmphasis	0.985273	0.935696
370	log.sigma.3.mm.3D_glszm_LargeAreaEmphasis	0.982317	0.991563
371	log.sigma.3.mm.3D_glszm_LargeAreaHighGrayLevelEmphasis	0.995312	0.949944
372	log.sigma.3.mm.3D_glszm_LargeAreaLowGrayLevelEmphasis	0.977836	0.979247
373	log.sigma.3.mm.3D_glszm_LowGrayLevelZoneEmphasis	0.804856	0.612476
374	log.sigma.3.mm.3D_glszm_SizeZoneNonUniformity	0.979067	0.937249
375	log.sigma.3.mm.3D_glszm_SizeZoneNonUniformityNormalized	0.586979	0.697596
376	log.sigma.3.mm.3D_glszm_SmallAreaEmphasis	0.333802	0.520915
377	log.sigma.3.mm.3D_glszm_SmallAreaHighGrayLevelEmphasis	0.981398	0.95624
378	log.sigma.3.mm.3D_glszm_SmallAreaLowGrayLevelEmphasis	0.546105	0.934514
379	log.sigma.3.mm.3D_glszm_ZoneEntropy	0.974435	0.963438
380	log.sigma.3.mm.3D_glszm_ZonePercentage	0.87537	0.925422
381	log.sigma.3.mm.3D_glszm_ZoneVariance	0.982894	0.991608
382	log.sigma.3.mm.3D_ngtdm_Busyness	0.982564	0.965389
383	log.sigma.3.mm.3D_ngtdm_Coarseness	0.980469	0.984921
384	log.sigma.3.mm.3D_ngtdm_Complexity	0.986402	0.883414
385	log.sigma.3.mm.3D_ngtdm_Contrast	0.856925	0.828093
386	log.sigma.3.mm.3D_ngtdm_Strength	0.798479	0.821431
387	wavelet.LLH_firstorder_10Percentile	0.995363	0.718083
388	wavelet.LLH_firstorder_90Percentile	0.993237	0.511267
389	wavelet.LLH_firstorder_Energy	0.9988	0.346337
390	wavelet.LLH_firstorder_Entropy	0.944826	0.908606
391	wavelet.LLH_firstorder_InterquartileRange	0.998258	0.601636
392	wavelet.LLH_firstorder_Kurtosis	0.938405	0.908313
393	wavelet.LLH_firstorder_Maximum	0.976267	0.427651
394	wavelet.LLH_firstorder_MeanAbsoluteDeviation	0.997526	0.58833
395	wavelet.LLH_firstorder_Mean	0.973489	0.944341
396	wavelet.LLH_firstorder_Median	0.972432	0.941211
397	wavelet.LLH_firstorder_Minimum	0.981038	0.705543
398	wavelet.LLH_firstorder_Range	0.987162	0.556738
399	wavelet.LLH_firstorder_RobustMeanAbsoluteDeviation	0.998147	0.599921
400	wavelet.LLH_firstorder_RootMeanSquared	0.996723	0.577753
401	wavelet.LLH_firstorder_Skewness	0.781936	0.84921
402	wavelet.LLH_firstorder_TotalEnergy	0.9988	0.346337
403	wavelet.LLH_firstorder_Uniformity	0.935306	0.963369
404	wavelet.LLH_firstorder_Variance	0.99729	0.317569
405	wavelet.LLH_glcm_Autocorrelation	0.959181	0.682866
406	wavelet.LLH_glcm_ClusterProminence	0.990489	0.713358
407	wavelet.LLH_glcm_ClusterShade	0.986616	0.960791
408	wavelet.LLH_glcm_ClusterTendency	0.950194	0.931887
409	wavelet.LLH_glcm_Contrast	0.997882	0.847683
410	wavelet.LLH_glcm_Correlation	0.997075	0.857253
411	wavelet.LLH_glcm_DifferenceAverage	0.997868	0.851156
412	wavelet.LLH_glcm_DifferenceEntropy	0.997345	0.898813
413	wavelet.LLH_glcm_DifferenceVariance	0.997466	0.893036
414	wavelet.LLH_glcm_Id	0.997863	0.852295
415	wavelet.LLH_glcm_Idm	0.997865	0.851847
416	wavelet.LLH_glcm_Idmn	0.879015	0.643861
417	wavelet.LLH_glcm_Idn	0.933874	0.812612
418	wavelet.LLH_glcm_Imc1	0.996796	0.901501
419	wavelet.LLH_glcm_Imc2	0.99571	0.842746
420	wavelet.LLH_glcm_InverseVariance	0.997854	0.854115
421	wavelet.LLH_glcm_JointAverage	0.938948	0.702026
422	wavelet.LLH_glcm_JointEnergy	0.9828	0.944464
423	wavelet.LLH_glcm_JointEntropy	0.989653	0.887846
424	wavelet.LLH_glcm_MCC	0.995083	0.867327
425	wavelet.LLH_glcm_MaximumProbability	0.979059	0.9321
426	wavelet.LLH_glcm_SumAverage	0.938948	0.702026
427	wavelet.LLH_glcm_SumEntropy	0.980391	0.919826
428	wavelet.LLH_glcm_SumSquares	0.963895	0.938636
429	wavelet.LLH_gldm_DependenceEntropy	0.988478	0.955819
430	wavelet.LLH_gldm_DependenceNonUniformity	0.998851	0.986946
431	wavelet.LLH_gldm_DependenceNonUniformityNormalized	0.99497	0.963272
432	wavelet.LLH_gldm_DependenceVariance	0.97359	0.699372
433	wavelet.LLH_gldm_GrayLevelNonUniformity	0.999607	0.995306
434	wavelet.LLH_gldm_GrayLevelVariance	0.943299	0.932136
435	wavelet.LLH_gldm_HighGrayLevelEmphasis	0.959336	0.682112
436	wavelet.LLH_gldm_LargeDependenceEmphasis	0.993156	0.830194
437	wavelet.LLH_gldm_LargeDependenceHighGrayLevelEmphasis	0.96783	0.799988
438	wavelet.LLH_gldm_LargeDependenceLowGrayLevelEmphasis	0.928932	0.809037
439	wavelet.LLH_gldm_LowGrayLevelEmphasis	0.866534	0.782004
440	wavelet.LLH_gldm_SmallDependenceEmphasis	0.960489	0.807487
441	wavelet.LLH_gldm_SmallDependenceHighGrayLevelEmphasis	0.950808	0.518987
442	wavelet.LLH_gldm_SmallDependenceLowGrayLevelEmphasis	0.789767	0.786319
443	wavelet.LLH_glrlm_GrayLevelNonUniformity	0.999777	0.992626
444	wavelet.LLH_glrlm_GrayLevelNonUniformityNormalized	0.733287	0.599876
445	wavelet.LLH_glrlm_GrayLevelVariance	0.969979	0.118738
446	wavelet.LLH_glrlm_HighGrayLevelRunEmphasis	0.958042	0.683733
447	wavelet.LLH_glrlm_LongRunEmphasis	0.994216	0.881266
448	wavelet.LLH_glrlm_LongRunHighGrayLevelEmphasis	0.983588	0.92352
449	wavelet.LLH_glrlm_LongRunLowGrayLevelEmphasis	0.981056	0.863721
450	wavelet.LLH_glrlm_LowGrayLevelRunEmphasis	0.844284	0.752888
451	wavelet.LLH_glrlm_RunEntropy	0.990233	0.868183
452	wavelet.LLH_glrlm_RunLengthNonUniformity	0.999828	0.945932
453	wavelet.LLH_glrlm_RunLengthNonUniformityNormalized	0.989469	0.8348
454	wavelet.LLH_glrlm_RunPercentage	0.992082	0.832031
455	wavelet.LLH_glrlm_RunVariance	0.993241	0.86375
456	wavelet.LLH_glrlm_ShortRunEmphasis	0.974074	0.871082
457	wavelet.LLH_glrlm_ShortRunHighGrayLevelEmphasis	0.950143	0.580601
458	wavelet.LLH_glrlm_ShortRunLowGrayLevelEmphasis	0.797495	0.77744
459	wavelet.LLH_glszm_GrayLevelNonUniformity	0.989878	0.926513
460	wavelet.LLH_glszm_GrayLevelNonUniformityNormalized	0.905818	0.654653
461	wavelet.LLH_glszm_GrayLevelVariance	0.995066	0.0500752
462	wavelet.LLH_glszm_HighGrayLevelZoneEmphasis	0.953237	0.732993
463	wavelet.LLH_glszm_LargeAreaEmphasis	0.993964	0.959038
464	wavelet.LLH_glszm_LargeAreaHighGrayLevelEmphasis	0.999199	0.985339
465	wavelet.LLH_glszm_LargeAreaLowGrayLevelEmphasis	0.992032	0.896839
466	wavelet.LLH_glszm_LowGrayLevelZoneEmphasis	0.883211	0.820178
467	wavelet.LLH_glszm_SizeZoneNonUniformity	0.997609	0.799759
468	wavelet.LLH_glszm_SizeZoneNonUniformityNormalized	0.639036	0.598124
469	wavelet.LLH_glszm_SmallAreaEmphasis	0.685511	0.688014
470	wavelet.LLH_glszm_SmallAreaHighGrayLevelEmphasis	0.945836	0.646271
471	wavelet.LLH_glszm_SmallAreaLowGrayLevelEmphasis	0.752868	0.574139
472	wavelet.LLH_glszm_ZoneEntropy	0.858303	0.753629
473	wavelet.LLH_glszm_ZonePercentage	0.911148	0.613127
474	wavelet.LLH_glszm_ZoneVariance	0.994204	0.959987
475	wavelet.LLH_ngtdm_Busyness	0.991318	0.65429
476	wavelet.LLH_ngtdm_Coarseness	0.958691	0.99397
477	wavelet.LLH_ngtdm_Complexity	0.93537	0.15768
478	wavelet.LLH_ngtdm_Contrast	0.828133	0.621146
479	wavelet.LLH_ngtdm_Strength	0.915967	0.898306
480	wavelet.LHL_firstorder_10Percentile	0.999009	0.914566
481	wavelet.LHL_firstorder_90Percentile	0.99914	0.912968
482	wavelet.LHL_firstorder_Energy	0.99976	0.933863
483	wavelet.LHL_firstorder_Entropy	0.999102	0.893839
484	wavelet.LHL_firstorder_InterquartileRange	0.999372	0.92027
485	wavelet.LHL_firstorder_Kurtosis	0.855503	0.390551
486	wavelet.LHL_firstorder_Maximum	0.992423	0.858835
487	wavelet.LHL_firstorder_MeanAbsoluteDeviation	0.999297	0.913411
488	wavelet.LHL_firstorder_Mean	0.939437	0.950462
489	wavelet.LHL_firstorder_Median	0.96866	0.974973
490	wavelet.LHL_firstorder_Minimum	0.992216	0.896258
491	wavelet.LHL_firstorder_Range	0.993872	0.845916
492	wavelet.LHL_firstorder_RobustMeanAbsoluteDeviation	0.999481	0.918458
493	wavelet.LHL_firstorder_RootMeanSquared	0.998953	0.907824
494	wavelet.LHL_firstorder_Skewness	0.848955	0.587204
495	wavelet.LHL_firstorder_TotalEnergy	0.99976	0.933863
496	wavelet.LHL_firstorder_Uniformity	0.999511	0.890138
497	wavelet.LHL_firstorder_Variance	0.998726	0.931752
498	wavelet.LHL_glcm_Autocorrelation	0.996325	0.942749
499	wavelet.LHL_glcm_ClusterProminence	0.995485	0.948166
500	wavelet.LHL_glcm_ClusterShade	0.864026	0.503851
501	wavelet.LHL_glcm_ClusterTendency	0.998615	0.926992
502	wavelet.LHL_glcm_Contrast	0.998687	0.935184
503	wavelet.LHL_glcm_Correlation	0.993009	0.950145
504	wavelet.LHL_glcm_DifferenceAverage	0.999406	0.913566
505	wavelet.LHL_glcm_DifferenceEntropy	0.999443	0.895627
506	wavelet.LHL_glcm_DifferenceVariance	0.998601	0.927812
507	wavelet.LHL_glcm_Id	0.999707	0.896673
508	wavelet.LHL_glcm_Idm	0.999711	0.896218
509	wavelet.LHL_glcm_Idmn	0.954296	0.901322
510	wavelet.LHL_glcm_Idn	0.971492	0.903539
511	wavelet.LHL_glcm_Imc1	0.97436	0.823898
512	wavelet.LHL_glcm_Imc2	0.985205	0.923579
513	wavelet.LHL_glcm_InverseVariance	0.99893	0.92513
514	wavelet.LHL_glcm_JointAverage	0.988399	0.882517
515	wavelet.LHL_glcm_JointEnergy	0.999778	0.893668
516	wavelet.LHL_glcm_JointEntropy	0.999466	0.892625
517	wavelet.LHL_glcm_MCC	0.930666	0.591389
518	wavelet.LHL_glcm_MaximumProbability	0.999775	0.890064
519	wavelet.LHL_glcm_SumAverage	0.988399	0.882517
520	wavelet.LHL_glcm_SumEntropy	0.999099	0.891426
521	wavelet.LHL_glcm_SumSquares	0.998724	0.931419
522	wavelet.LHL_gldm_DependenceEntropy	0.994201	0.900867
523	wavelet.LHL_gldm_DependenceNonUniformity	0.999713	0.995142
524	wavelet.LHL_gldm_DependenceNonUniformityNormalized	0.999024	0.924479
525	wavelet.LHL_gldm_DependenceVariance	0.998424	0.914592
526	wavelet.LHL_gldm_GrayLevelNonUniformity	0.999541	0.983329
527	wavelet.LHL_gldm_GrayLevelVariance	0.998713	0.931105
528	wavelet.LHL_gldm_HighGrayLevelEmphasis	0.996344	0.942328
529	wavelet.LHL_gldm_LargeDependenceEmphasis	0.999684	0.882185
530	wavelet.LHL_gldm_LargeDependenceHighGrayLevelEmphasis	0.997495	0.939862
531	wavelet.LHL_gldm_LargeDependenceLowGrayLevelEmphasis	0.975467	0.821379
532	wavelet.LHL_gldm_LowGrayLevelEmphasis	0.941409	0.776547
533	wavelet.LHL_gldm_SmallDependenceEmphasis	0.999084	0.919094
534	wavelet.LHL_gldm_SmallDependenceHighGrayLevelEmphasis	0.996617	0.941823
535	wavelet.LHL_gldm_SmallDependenceLowGrayLevelEmphasis	0.829979	0.731242
536	wavelet.LHL_glrlm_GrayLevelNonUniformity	0.999591	0.989716
537	wavelet.LHL_glrlm_GrayLevelNonUniformityNormalized	0.99902	0.89459
538	wavelet.LHL_glrlm_GrayLevelVariance	0.998571	0.927011
539	wavelet.LHL_glrlm_HighGrayLevelRunEmphasis	0.996342	0.942098
540	wavelet.LHL_glrlm_LongRunEmphasis	0.993131	0.887895
541	wavelet.LHL_glrlm_LongRunHighGrayLevelEmphasis	0.997565	0.939582
542	wavelet.LHL_glrlm_LongRunLowGrayLevelEmphasis	0.974558	0.853714
543	wavelet.LHL_glrlm_LowGrayLevelRunEmphasis	0.937796	0.773103
544	wavelet.LHL_glrlm_RunEntropy	0.987212	0.92767
545	wavelet.LHL_glrlm_RunLengthNonUniformity	0.999727	0.99409
546	wavelet.LHL_glrlm_RunLengthNonUniformityNormalized	0.999615	0.883752
547	wavelet.LHL_glrlm_RunPercentage	0.999663	0.88126
548	wavelet.LHL_glrlm_RunVariance	0.987851	0.874821
549	wavelet.LHL_glrlm_ShortRunEmphasis	0.999476	0.873272
550	wavelet.LHL_glrlm_ShortRunHighGrayLevelEmphasis	0.996024	0.941073
551	wavelet.LHL_glrlm_ShortRunLowGrayLevelEmphasis	0.921093	0.754887
552	wavelet.LHL_glszm_GrayLevelNonUniformity	0.999699	0.954461
553	wavelet.LHL_glszm_GrayLevelNonUniformityNormalized	0.990908	0.881752
554	wavelet.LHL_glszm_GrayLevelVariance	0.997581	0.847817
555	wavelet.LHL_glszm_HighGrayLevelZoneEmphasis	0.996128	0.934495
556	wavelet.LHL_glszm_LargeAreaEmphasis	0.999297	0.957657
557	wavelet.LHL_glszm_LargeAreaHighGrayLevelEmphasis	0.999789	0.99344
558	wavelet.LHL_glszm_LargeAreaLowGrayLevelEmphasis	0.998676	0.929586
559	wavelet.LHL_glszm_LowGrayLevelZoneEmphasis	0.892271	0.77322
560	wavelet.LHL_glszm_SizeZoneNonUniformity	0.999836	0.5819
561	wavelet.LHL_glszm_SizeZoneNonUniformityNormalized	0.995659	0.78947
562	wavelet.LHL_glszm_SmallAreaEmphasis	0.990442	0.762997
563	wavelet.LHL_glszm_SmallAreaHighGrayLevelEmphasis	0.994706	0.87327
564	wavelet.LHL_glszm_SmallAreaLowGrayLevelEmphasis	0.872637	0.824552
565	wavelet.LHL_glszm_ZoneEntropy	0.988033	0.78526
566	wavelet.LHL_glszm_ZonePercentage	0.997628	0.936592
567	wavelet.LHL_glszm_ZoneVariance	0.999298	0.957705
568	wavelet.LHL_ngtdm_Busyness	0.998154	0.964758
569	wavelet.LHL_ngtdm_Coarseness	0.969146	0.990751
570	wavelet.LHL_ngtdm_Complexity	0.993406	0.853096
571	wavelet.LHL_ngtdm_Contrast	0.973563	0.897287
572	wavelet.LHL_ngtdm_Strength	0.960567	0.608748
573	wavelet.LHH_firstorder_10Percentile	0.999935	0.545271
574	wavelet.LHH_firstorder_90Percentile	0.999922	0.538666
575	wavelet.LHH_firstorder_Energy	0.999875	0.112122
576	wavelet.LHH_firstorder_Entropy	0.999479	0.0181526
577	wavelet.LHH_firstorder_InterquartileRange	0.999954	0.565027
578	wavelet.LHH_firstorder_Kurtosis	0.88104	0.788513
579	wavelet.LHH_firstorder_Maximum	0.999404	0.553678
580	wavelet.LHH_firstorder_MeanAbsoluteDeviation	0.999946	0.536389
581	wavelet.LHH_firstorder_Mean	0.862374	0.791065
582	wavelet.LHH_firstorder_Median	0.809577	0.811489
583	wavelet.LHH_firstorder_Minimum	0.994718	0.50043
584	wavelet.LHH_firstorder_Range	0.998512	0.507285
585	wavelet.LHH_firstorder_RobustMeanAbsoluteDeviation	0.999956	0.559899
586	wavelet.LHH_firstorder_RootMeanSquared	0.999934	0.516186
587	wavelet.LHH_firstorder_Skewness	0.703696	0.59602
588	wavelet.LHH_firstorder_TotalEnergy	0.999875	0.112122
589	wavelet.LHH_firstorder_Uniformity	0.978177	0.362049
590	wavelet.LHH_firstorder_Variance	0.999964	0.289964
591	wavelet.LHH_glcm_Autocorrelation	0.999988	-0.00382478
592	wavelet.LHH_glcm_ClusterProminence	0.998035	0.966234
593	wavelet.LHH_glcm_ClusterShade	0.939432	0.917178
594	wavelet.LHH_glcm_ClusterTendency	0.998185	0.971869
595	wavelet.LHH_glcm_Contrast	0.998287	0.960579
596	wavelet.LHH_glcm_Correlation	0.998229	0.967979
597	wavelet.LHH_glcm_DifferenceAverage	0.998237	0.965736
598	wavelet.LHH_glcm_DifferenceEntropy	0.998125	0.805795
599	wavelet.LHH_glcm_DifferenceVariance	0.998131	0.852977
600	wavelet.LHH_glcm_Id	0.998222	0.967139
601	wavelet.LHH_glcm_Idm	0.998228	0.96661
602	wavelet.LHH_glcm_Idmn	0.99993	-0.0337737
603	wavelet.LHH_glcm_Idn	0.999777	0.0332691
604	wavelet.LHH_glcm_Imc1	0.998163	0.899604
605	wavelet.LHH_glcm_Imc2	0.99832	0.943261
606	wavelet.LHH_glcm_InverseVariance	0.998197	0.969065
607	wavelet.LHH_glcm_JointAverage	0.99998	0.000538754
608	wavelet.LHH_glcm_JointEnergy	0.998243	0.877208
609	wavelet.LHH_glcm_JointEntropy	0.998288	0.719739
610	wavelet.LHH_glcm_MCC	0.99831	0.939493
611	wavelet.LHH_glcm_MaximumProbability	0.997127	0.917051
612	wavelet.LHH_glcm_SumAverage	0.99998	0.000538754
613	wavelet.LHH_glcm_SumEntropy	0.998094	0.937878
614	wavelet.LHH_glcm_SumSquares	0.999299	0.0421043
615	wavelet.LHH_gldm_DependenceEntropy	0.991087	0.880884
616	wavelet.LHH_gldm_DependenceNonUniformity	0.999694	0.99441
617	wavelet.LHH_gldm_DependenceNonUniformityNormalized	0.986588	0.854075
618	wavelet.LHH_gldm_DependenceVariance	0.990875	0.915291
619	wavelet.LHH_gldm_GrayLevelNonUniformity	0.999624	0.99567
620	wavelet.LHH_gldm_GrayLevelVariance	0.998082	0.0508255
621	wavelet.LHH_gldm_HighGrayLevelEmphasis	0.999977	0.000803684
622	wavelet.LHH_gldm_LargeDependenceEmphasis	0.993876	0.952647
623	wavelet.LHH_gldm_LargeDependenceHighGrayLevelEmphasis	0.999708	0.00843747
624	wavelet.LHH_gldm_LargeDependenceLowGrayLevelEmphasis	0.999079	0.252017
625	wavelet.LHH_gldm_LowGrayLevelEmphasis	0.999881	0.00318208
626	wavelet.LHH_gldm_SmallDependenceEmphasis	0.966194	0.961029
627	wavelet.LHH_gldm_SmallDependenceHighGrayLevelEmphasis	0.998117	0.135041
628	wavelet.LHH_gldm_SmallDependenceLowGrayLevelEmphasis	0.994264	0.21442
629	wavelet.LHH_glrlm_GrayLevelNonUniformity	0.999646	0.996276
630	wavelet.LHH_glrlm_GrayLevelNonUniformityNormalized	0.998312	0.0131775
631	wavelet.LHH_glrlm_GrayLevelVariance	0.99987	0.00241595
632	wavelet.LHH_glrlm_HighGrayLevelRunEmphasis	0.999974	0.000745965
633	wavelet.LHH_glrlm_LongRunEmphasis	0.978154	0.922043
634	wavelet.LHH_glrlm_LongRunHighGrayLevelEmphasis	0.999003	0.264353
635	wavelet.LHH_glrlm_LongRunLowGrayLevelEmphasis	0.994434	0.0422241
636	wavelet.LHH_glrlm_LowGrayLevelRunEmphasis	0.999871	0.00194403
637	wavelet.LHH_glrlm_RunEntropy	0.990008	0.95409
638	wavelet.LHH_glrlm_RunLengthNonUniformity	0.999683	0.996841
639	wavelet.LHH_glrlm_RunLengthNonUniformityNormalized	0.993064	0.959593
640	wavelet.LHH_glrlm_RunPercentage	0.989939	0.949685
641	wavelet.LHH_glrlm_RunVariance	0.975897	0.909213
642	wavelet.LHH_glrlm_ShortRunEmphasis	0.991912	0.958153
643	wavelet.LHH_glrlm_ShortRunHighGrayLevelEmphasis	0.999879	0.0175843
644	wavelet.LHH_glrlm_ShortRunLowGrayLevelEmphasis	0.999709	0.0416565
645	wavelet.LHH_glszm_GrayLevelNonUniformity	0.99505	0.846348
646	wavelet.LHH_glszm_GrayLevelNonUniformityNormalized	0.227665	0.0253426
647	wavelet.LHH_glszm_GrayLevelVariance	0.98772	0.0232294
648	wavelet.LHH_glszm_HighGrayLevelZoneEmphasis	0.933263	0.0966701
649	wavelet.LHH_glszm_LargeAreaEmphasis	0.967637	0.886604
650	wavelet.LHH_glszm_LargeAreaHighGrayLevelEmphasis	0.967326	0.889283
651	wavelet.LHH_glszm_LargeAreaLowGrayLevelEmphasis	0.967953	0.882975
652	wavelet.LHH_glszm_LowGrayLevelZoneEmphasis	0.407462	0.316494
653	wavelet.LHH_glszm_SizeZoneNonUniformity	0.99677	0.470196
654	wavelet.LHH_glszm_SizeZoneNonUniformityNormalized	0.495355	0.117442
655	wavelet.LHH_glszm_SmallAreaEmphasis	0.68844	0.110174
656	wavelet.LHH_glszm_SmallAreaHighGrayLevelEmphasis	0.861594	0.033538
657	wavelet.LHH_glszm_SmallAreaLowGrayLevelEmphasis	0.705254	0.347194
658	wavelet.LHH_glszm_ZoneEntropy	0.529488	0.464898
659	wavelet.LHH_glszm_ZonePercentage	0.764043	0.69397
660	wavelet.LHH_glszm_ZoneVariance	0.972884	0.902205
661	wavelet.LHH_ngtdm_Busyness	0.999633	0.880255
662	wavelet.LHH_ngtdm_Coarseness	0.967373	0.99102
663	wavelet.LHH_ngtdm_Complexity	0.999999	0.00990389
664	wavelet.LHH_ngtdm_Contrast	0.999946	-0.0190871
665	wavelet.LHH_ngtdm_Strength	0.966402	0.98625
666	wavelet.HLL_firstorder_10Percentile	0.996454	0.955633
667	wavelet.HLL_firstorder_90Percentile	0.997696	0.956059
668	wavelet.HLL_firstorder_Energy	0.999202	0.973549
669	wavelet.HLL_firstorder_Entropy	0.995662	0.947075
670	wavelet.HLL_firstorder_InterquartileRange	0.998747	0.958924
671	wavelet.HLL_firstorder_Kurtosis	0.957867	0.945552
672	wavelet.HLL_firstorder_Maximum	0.981193	0.730867
673	wavelet.HLL_firstorder_MeanAbsoluteDeviation	0.997321	0.957087
674	wavelet.HLL_firstorder_Mean	0.98299	0.945503
675	wavelet.HLL_firstorder_Median	0.989539	0.984587
676	wavelet.HLL_firstorder_Minimum	0.92706	0.988312
677	wavelet.HLL_firstorder_Range	0.952216	0.966987
678	wavelet.HLL_firstorder_RobustMeanAbsoluteDeviation	0.998444	0.958305
679	wavelet.HLL_firstorder_RootMeanSquared	0.995654	0.955466
680	wavelet.HLL_firstorder_Skewness	0.902056	0.840771
681	wavelet.HLL_firstorder_TotalEnergy	0.999202	0.973549
682	wavelet.HLL_firstorder_Uniformity	0.996616	0.940752
683	wavelet.HLL_firstorder_Variance	0.997469	0.97083
684	wavelet.HLL_glcm_Autocorrelation	0.93342	0.989001
685	wavelet.HLL_glcm_ClusterProminence	0.988775	0.973732
686	wavelet.HLL_glcm_ClusterShade	0.889096	0.841459
687	wavelet.HLL_glcm_ClusterTendency	0.996248	0.969899
688	wavelet.HLL_glcm_Contrast	0.998833	0.975603
689	wavelet.HLL_glcm_Correlation	0.99421	0.95799
690	wavelet.HLL_glcm_DifferenceAverage	0.999095	0.959036
691	wavelet.HLL_glcm_DifferenceEntropy	0.997491	0.942902
692	wavelet.HLL_glcm_DifferenceVariance	0.998024	0.973998
693	wavelet.HLL_glcm_Id	0.999244	0.943683
694	wavelet.HLL_glcm_Idm	0.99918	0.944861
695	wavelet.HLL_glcm_Idmn	0.947028	0.842918
696	wavelet.HLL_glcm_Idn	0.965915	0.892487
697	wavelet.HLL_glcm_Imc1	0.985887	0.919038
698	wavelet.HLL_glcm_Imc2	0.96966	0.948781
699	wavelet.HLL_glcm_InverseVariance	0.996269	0.953034
700	wavelet.HLL_glcm_JointAverage	0.927724	0.977522
701	wavelet.HLL_glcm_JointEnergy	0.99629	0.926806
702	wavelet.HLL_glcm_JointEntropy	0.996349	0.94371
703	wavelet.HLL_glcm_MCC	0.566959	0.677185
704	wavelet.HLL_glcm_MaximumProbability	0.999104	0.952042
705	wavelet.HLL_glcm_SumAverage	0.927724	0.977522
706	wavelet.HLL_glcm_SumEntropy	0.993675	0.944933
707	wavelet.HLL_glcm_SumSquares	0.99791	0.973426
708	wavelet.HLL_gldm_DependenceEntropy	0.988628	0.976128
709	wavelet.HLL_gldm_DependenceNonUniformity	0.999654	0.997392
710	wavelet.HLL_gldm_DependenceNonUniformityNormalized	0.99725	0.989657
711	wavelet.HLL_gldm_DependenceVariance	0.99683	0.983013
712	wavelet.HLL_gldm_GrayLevelNonUniformity	0.999669	0.990441
713	wavelet.HLL_gldm_GrayLevelVariance	0.9976	0.971922
714	wavelet.HLL_gldm_HighGrayLevelEmphasis	0.933351	0.989022
715	wavelet.HLL_gldm_LargeDependenceEmphasis	0.998495	0.928746
716	wavelet.HLL_gldm_LargeDependenceHighGrayLevelEmphasis	0.946069	0.982751
717	wavelet.HLL_gldm_LargeDependenceLowGrayLevelEmphasis	0.979248	0.957384
718	wavelet.HLL_gldm_LowGrayLevelEmphasis	0.941564	0.918046
719	wavelet.HLL_gldm_SmallDependenceEmphasis	0.998974	0.94584
720	wavelet.HLL_gldm_SmallDependenceHighGrayLevelEmphasis	0.89127	0.991022
721	wavelet.HLL_gldm_SmallDependenceLowGrayLevelEmphasis	0.796084	0.767697
722	wavelet.HLL_glrlm_GrayLevelNonUniformity	0.999663	0.994668
723	wavelet.HLL_glrlm_GrayLevelNonUniformityNormalized	0.994977	0.935164
724	wavelet.HLL_glrlm_GrayLevelVariance	0.996476	0.966459
725	wavelet.HLL_glrlm_HighGrayLevelRunEmphasis	0.933381	0.989047
726	wavelet.HLL_glrlm_LongRunEmphasis	0.978643	0.864839
727	wavelet.HLL_glrlm_LongRunHighGrayLevelEmphasis	0.978162	0.971646
728	wavelet.HLL_glrlm_LongRunLowGrayLevelEmphasis	0.96729	0.957768
729	wavelet.HLL_glrlm_LowGrayLevelRunEmphasis	0.941107	0.916619
730	wavelet.HLL_glrlm_RunEntropy	0.988445	0.95741
731	wavelet.HLL_glrlm_RunLengthNonUniformity	0.999619	0.992731
732	wavelet.HLL_glrlm_RunLengthNonUniformityNormalized	0.998833	0.937643
733	wavelet.HLL_glrlm_RunPercentage	0.998488	0.933602
734	wavelet.HLL_glrlm_RunVariance	0.970645	0.84296
735	wavelet.HLL_glrlm_ShortRunEmphasis	0.99861	0.92622
736	wavelet.HLL_glrlm_ShortRunHighGrayLevelEmphasis	0.926475	0.991088
737	wavelet.HLL_glrlm_ShortRunLowGrayLevelEmphasis	0.914992	0.889401
738	wavelet.HLL_glszm_GrayLevelNonUniformity	0.999491	0.926663
739	wavelet.HLL_glszm_GrayLevelNonUniformityNormalized	0.9601	0.946367
740	wavelet.HLL_glszm_GrayLevelVariance	0.991437	0.95163
741	wavelet.HLL_glszm_HighGrayLevelZoneEmphasis	0.933193	0.989157
742	wavelet.HLL_glszm_LargeAreaEmphasis	0.999574	0.939392
743	wavelet.HLL_glszm_LargeAreaHighGrayLevelEmphasis	0.987393	0.973786
744	wavelet.HLL_glszm_LargeAreaLowGrayLevelEmphasis	0.975101	0.959865
745	wavelet.HLL_glszm_LowGrayLevelZoneEmphasis	0.932067	0.845349
746	wavelet.HLL_glszm_SizeZoneNonUniformity	0.999678	0.787073
747	wavelet.HLL_glszm_SizeZoneNonUniformityNormalized	0.994544	0.915072
748	wavelet.HLL_glszm_SmallAreaEmphasis	0.942714	0.803214
749	wavelet.HLL_glszm_SmallAreaHighGrayLevelEmphasis	0.837559	0.993623
750	wavelet.HLL_glszm_SmallAreaLowGrayLevelEmphasis	0.869084	0.610163
751	wavelet.HLL_glszm_ZoneEntropy	0.984381	0.958632
752	wavelet.HLL_glszm_ZonePercentage	0.997952	0.924261
753	wavelet.HLL_glszm_ZoneVariance	0.999578	0.939457
754	wavelet.HLL_ngtdm_Busyness	0.965482	0.949119
755	wavelet.HLL_ngtdm_Coarseness	0.954315	0.99219
756	wavelet.HLL_ngtdm_Complexity	0.940003	0.958603
757	wavelet.HLL_ngtdm_Contrast	0.954171	0.889656
758	wavelet.HLL_ngtdm_Strength	0.940068	0.935272
759	wavelet.HLH_firstorder_10Percentile	0.999859	0.558202
760	wavelet.HLH_firstorder_90Percentile	0.99977	0.556734
761	wavelet.HLH_firstorder_Energy	0.999691	0.186894
762	wavelet.HLH_firstorder_Entropy	0.853152	0.595579
763	wavelet.HLH_firstorder_InterquartileRange	0.999888	0.566077
764	wavelet.HLH_firstorder_Kurtosis	0.99434	0.898067
765	wavelet.HLH_firstorder_Maximum	0.902956	0.929111
766	wavelet.HLH_firstorder_MeanAbsoluteDeviation	0.999812	0.550638
767	wavelet.HLH_firstorder_Mean	0.945832	0.705008
768	wavelet.HLH_firstorder_Median	0.940534	0.773582
769	wavelet.HLH_firstorder_Minimum	0.996562	0.68295
770	wavelet.HLH_firstorder_Range	0.969285	0.834099
771	wavelet.HLH_firstorder_RobustMeanAbsoluteDeviation	0.999882	0.565194
772	wavelet.HLH_firstorder_RootMeanSquared	0.999726	0.540256
773	wavelet.HLH_firstorder_Skewness	0.904409	0.75077
774	wavelet.HLH_firstorder_TotalEnergy	0.999691	0.186894
775	wavelet.HLH_firstorder_Uniformity	0.852189	0.604237
776	wavelet.HLH_firstorder_Variance	0.999848	0.295683
777	wavelet.HLH_glcm_Autocorrelation	0.999988	0.00157124
778	wavelet.HLH_glcm_ClusterProminence	0.995772	0.944399
779	wavelet.HLH_glcm_ClusterShade	0.970434	0.889657
780	wavelet.HLH_glcm_ClusterTendency	0.99566	0.943591
781	wavelet.HLH_glcm_Contrast	0.996242	0.944312
782	wavelet.HLH_glcm_Correlation	0.995985	0.944006
783	wavelet.HLH_glcm_DifferenceAverage	0.996241	0.944333
784	wavelet.HLH_glcm_DifferenceEntropy	0.999044	0.981431
785	wavelet.HLH_glcm_DifferenceVariance	0.999026	0.981305
786	wavelet.HLH_glcm_Id	0.996241	0.944339
787	wavelet.HLH_glcm_Idm	0.996241	0.944337
788	wavelet.HLH_glcm_Idmn	0.999896	0.530568
789	wavelet.HLH_glcm_Idn	0.999669	0.548217
790	wavelet.HLH_glcm_Imc1	0.99905	0.981497
791	wavelet.HLH_glcm_Imc2	0.998828	0.95863
792	wavelet.HLH_glcm_InverseVariance	0.99624	0.94435
793	wavelet.HLH_glcm_JointAverage	0.999979	-0.000329417
794	wavelet.HLH_glcm_JointEnergy	0.998802	0.981086
795	wavelet.HLH_glcm_JointEntropy	0.998858	0.981067
796	wavelet.HLH_glcm_MCC	0.93595	0.944697
797	wavelet.HLH_glcm_MaximumProbability	0.993015	0.954417
798	wavelet.HLH_glcm_SumAverage	0.999979	-0.000329417
799	wavelet.HLH_glcm_SumEntropy	0.997612	0.95851
800	wavelet.HLH_glcm_SumSquares	0.915695	0.82385
801	wavelet.HLH_gldm_DependenceEntropy	0.989784	0.855634
802	wavelet.HLH_gldm_DependenceNonUniformity	0.999697	0.994629
803	wavelet.HLH_gldm_DependenceNonUniformityNormalized	0.990137	0.856896
804	wavelet.HLH_gldm_DependenceVariance	0.990051	0.892357
805	wavelet.HLH_gldm_GrayLevelNonUniformity	0.999624	0.995687
806	wavelet.HLH_gldm_GrayLevelVariance	0.853309	0.604398
807	wavelet.HLH_gldm_HighGrayLevelEmphasis	0.99998	-0.00111858
808	wavelet.HLH_gldm_LargeDependenceEmphasis	0.990748	0.935786
809	wavelet.HLH_gldm_LargeDependenceHighGrayLevelEmphasis	0.999714	0.0997149
810	wavelet.HLH_gldm_LargeDependenceLowGrayLevelEmphasis	0.998742	0.0811858
811	wavelet.HLH_gldm_LowGrayLevelEmphasis	0.9999	-0.00122596
812	wavelet.HLH_gldm_SmallDependenceEmphasis	0.95427	0.842292
813	wavelet.HLH_gldm_SmallDependenceHighGrayLevelEmphasis	0.99715	0.137837
814	wavelet.HLH_gldm_SmallDependenceLowGrayLevelEmphasis	0.986906	0.194395
815	wavelet.HLH_glrlm_GrayLevelNonUniformity	0.999648	0.996679
816	wavelet.HLH_glrlm_GrayLevelNonUniformityNormalized	0.546449	0.841942
817	wavelet.HLH_glrlm_GrayLevelVariance	0.659743	0.57088
818	wavelet.HLH_glrlm_HighGrayLevelRunEmphasis	0.99999	-0.00141945
819	wavelet.HLH_glrlm_LongRunEmphasis	0.990198	0.970288
820	wavelet.HLH_glrlm_LongRunHighGrayLevelEmphasis	0.999402	0.130451
821	wavelet.HLH_glrlm_LongRunLowGrayLevelEmphasis	0.997837	0.281014
822	wavelet.HLH_glrlm_LowGrayLevelRunEmphasis	0.99995	-0.00317791
823	wavelet.HLH_glrlm_RunEntropy	0.986767	0.924399
824	wavelet.HLH_glrlm_RunLengthNonUniformity	0.999682	0.997787
825	wavelet.HLH_glrlm_RunLengthNonUniformityNormalized	0.98746	0.922585
826	wavelet.HLH_glrlm_RunPercentage	0.986215	0.935972
827	wavelet.HLH_glrlm_RunVariance	0.989307	0.908276
828	wavelet.HLH_glrlm_ShortRunEmphasis	0.986666	0.927853
829	wavelet.HLH_glrlm_ShortRunHighGrayLevelEmphasis	0.999879	0.00161995
830	wavelet.HLH_glrlm_ShortRunLowGrayLevelEmphasis	0.999723	0.0522514
831	wavelet.HLH_glszm_GrayLevelNonUniformity	0.938344	0.504657
832	wavelet.HLH_glszm_GrayLevelNonUniformityNormalized	0.270042	0.367243
833	wavelet.HLH_glszm_GrayLevelVariance	0.693035	0.333694
834	wavelet.HLH_glszm_HighGrayLevelZoneEmphasis	0.920741	0.031866
835	wavelet.HLH_glszm_LargeAreaEmphasis	0.9842	0.888013
836	wavelet.HLH_glszm_LargeAreaHighGrayLevelEmphasis	0.992655	0.527605
837	wavelet.HLH_glszm_LargeAreaLowGrayLevelEmphasis	0.981845	0.961962
838	wavelet.HLH_glszm_LowGrayLevelZoneEmphasis	0.725565	0.0532718
839	wavelet.HLH_glszm_SizeZoneNonUniformity	0.929862	0.739676
840	wavelet.HLH_glszm_SizeZoneNonUniformityNormalized	0.49431	0.255431
841	wavelet.HLH_glszm_SmallAreaEmphasis	0.579711	0.31441
842	wavelet.HLH_glszm_SmallAreaHighGrayLevelEmphasis	0.848868	-0.0413021
843	wavelet.HLH_glszm_SmallAreaLowGrayLevelEmphasis	0.540926	0.288633
844	wavelet.HLH_glszm_ZoneEntropy	0.317881	0.498841
845	wavelet.HLH_glszm_ZonePercentage	0.777711	0.704795
846	wavelet.HLH_glszm_ZoneVariance	0.986818	0.895339
847	wavelet.HLH_ngtdm_Busyness	0.999474	0.842642
848	wavelet.HLH_ngtdm_Coarseness	0.966473	0.991283
849	wavelet.HLH_ngtdm_Complexity	0.999998	0.293592
850	wavelet.HLH_ngtdm_Contrast	0.999948	0.57552
851	wavelet.HLH_ngtdm_Strength	0.964934	0.986051
852	wavelet.HHL_firstorder_10Percentile	0.999494	0.923936
853	wavelet.HHL_firstorder_90Percentile	0.999439	0.926194
854	wavelet.HHL_firstorder_Energy	0.999826	0.946617
855	wavelet.HHL_firstorder_Entropy	0.999549	0.915021
856	wavelet.HHL_firstorder_InterquartileRange	0.999628	0.925114
857	wavelet.HHL_firstorder_Kurtosis	0.976792	0.951951
858	wavelet.HHL_firstorder_Maximum	0.995286	0.965667
859	wavelet.HHL_firstorder_MeanAbsoluteDeviation	0.999569	0.925706
860	wavelet.HHL_firstorder_Mean	0.339511	0.310078
861	wavelet.HHL_firstorder_Median	0.786001	0.690617
862	wavelet.HHL_firstorder_Minimum	0.991749	0.901819
863	wavelet.HHL_firstorder_Range	0.995467	0.942342
864	wavelet.HHL_firstorder_RobustMeanAbsoluteDeviation	0.999569	0.924678
865	wavelet.HHL_firstorder_RootMeanSquared	0.999533	0.926594
866	wavelet.HHL_firstorder_Skewness	0.753762	0.494682
867	wavelet.HHL_firstorder_TotalEnergy	0.999826	0.946617
868	wavelet.HHL_firstorder_Uniformity	0.999638	0.913844
869	wavelet.HHL_firstorder_Variance	0.99914	0.944079
870	wavelet.HHL_glcm_Autocorrelation	1	0.914051
871	wavelet.HHL_glcm_ClusterProminence	0.997688	0.97086
872	wavelet.HHL_glcm_ClusterShade	0.953044	0.401192
873	wavelet.HHL_glcm_ClusterTendency	0.998978	0.946343
874	wavelet.HHL_glcm_Contrast	0.999098	0.945179
875	wavelet.HHL_glcm_Correlation	0.988846	0.918831
876	wavelet.HHL_glcm_DifferenceAverage	0.999491	0.93008
877	wavelet.HHL_glcm_DifferenceEntropy	0.999692	0.912018
878	wavelet.HHL_glcm_DifferenceVariance	0.999244	0.942199
879	wavelet.HHL_glcm_Id	0.999684	0.917397
880	wavelet.HHL_glcm_Idm	0.999682	0.918365
881	wavelet.HHL_glcm_Idmn	0.990513	0.849261
882	wavelet.HHL_glcm_Idn	0.988415	0.890551
883	wavelet.HHL_glcm_Imc1	0.997453	0.90059
884	wavelet.HHL_glcm_Imc2	0.997643	0.958602
885	wavelet.HHL_glcm_InverseVariance	0.994995	0.962145
886	wavelet.HHL_glcm_JointAverage	0.999999	0.927053
887	wavelet.HHL_glcm_JointEnergy	0.99976	0.903335
888	wavelet.HHL_glcm_JointEntropy	0.999628	0.913246
889	wavelet.HHL_glcm_MCC	0.979079	0.949351
890	wavelet.HHL_glcm_MaximumProbability	0.999651	0.926522
891	wavelet.HHL_glcm_SumAverage	0.999999	0.927053
892	wavelet.HHL_glcm_SumEntropy	0.999518	0.914644
893	wavelet.HHL_glcm_SumSquares	0.999048	0.94572
894	wavelet.HHL_gldm_DependenceEntropy	0.998486	0.908459
895	wavelet.HHL_gldm_DependenceNonUniformity	0.999617	0.9928
896	wavelet.HHL_gldm_DependenceNonUniformityNormalized	0.993219	0.860943
897	wavelet.HHL_gldm_DependenceVariance	0.997771	0.842873
898	wavelet.HHL_gldm_GrayLevelNonUniformity	0.999579	0.98838
899	wavelet.HHL_gldm_GrayLevelVariance	0.999043	0.946019
900	wavelet.HHL_gldm_HighGrayLevelEmphasis	0.999998	0.916019
901	wavelet.HHL_gldm_LargeDependenceEmphasis	0.998672	0.898304
902	wavelet.HHL_gldm_LargeDependenceHighGrayLevelEmphasis	0.99975	0.866463
903	wavelet.HHL_gldm_LargeDependenceLowGrayLevelEmphasis	0.999743	0.976607
904	wavelet.HHL_gldm_LowGrayLevelEmphasis	0.999998	0.980119
905	wavelet.HHL_gldm_SmallDependenceEmphasis	0.999664	0.904291
906	wavelet.HHL_gldm_SmallDependenceHighGrayLevelEmphasis	0.99991	0.950388
907	wavelet.HHL_gldm_SmallDependenceLowGrayLevelEmphasis	0.998837	0.855841
908	wavelet.HHL_glrlm_GrayLevelNonUniformity	0.999589	0.991049
909	wavelet.HHL_glrlm_GrayLevelNonUniformityNormalized	0.999614	0.899413
910	wavelet.HHL_glrlm_GrayLevelVariance	0.999206	0.937878
911	wavelet.HHL_glrlm_HighGrayLevelRunEmphasis	0.999997	0.916289
912	wavelet.HHL_glrlm_LongRunEmphasis	0.979535	0.85565
913	wavelet.HHL_glrlm_LongRunHighGrayLevelEmphasis	0.995107	0.915713
914	wavelet.HHL_glrlm_LongRunLowGrayLevelEmphasis	0.984341	0.953624
915	wavelet.HHL_glrlm_LowGrayLevelRunEmphasis	0.999994	0.979795
916	wavelet.HHL_glrlm_RunEntropy	0.991315	0.931467
917	wavelet.HHL_glrlm_RunLengthNonUniformity	0.999716	0.993948
918	wavelet.HHL_glrlm_RunLengthNonUniformityNormalized	0.998942	0.914701
919	wavelet.HHL_glrlm_RunPercentage	0.998888	0.902384
920	wavelet.HHL_glrlm_RunVariance	0.974369	0.846252
921	wavelet.HHL_glrlm_ShortRunEmphasis	0.999101	0.897416
922	wavelet.HHL_glrlm_ShortRunHighGrayLevelEmphasis	0.999981	0.925453
923	wavelet.HHL_glrlm_ShortRunLowGrayLevelEmphasis	0.999923	0.97371
924	wavelet.HHL_glszm_GrayLevelNonUniformity	0.999649	0.855878
925	wavelet.HHL_glszm_GrayLevelNonUniformityNormalized	0.976648	0.934865
926	wavelet.HHL_glszm_GrayLevelVariance	0.995771	0.958937
927	wavelet.HHL_glszm_HighGrayLevelZoneEmphasis	0.999388	0.920249
928	wavelet.HHL_glszm_LargeAreaEmphasis	0.998387	0.935296
929	wavelet.HHL_glszm_LargeAreaHighGrayLevelEmphasis	0.999537	0.97767
930	wavelet.HHL_glszm_LargeAreaLowGrayLevelEmphasis	0.992634	0.893302
931	wavelet.HHL_glszm_LowGrayLevelZoneEmphasis	0.995231	0.98409
932	wavelet.HHL_glszm_SizeZoneNonUniformity	0.999577	0.706981
933	wavelet.HHL_glszm_SizeZoneNonUniformityNormalized	0.919385	0.775814
934	wavelet.HHL_glszm_SmallAreaEmphasis	0.959589	0.733973
935	wavelet.HHL_glszm_SmallAreaHighGrayLevelEmphasis	0.995934	0.932081
936	wavelet.HHL_glszm_SmallAreaLowGrayLevelEmphasis	0.979407	0.989196
937	wavelet.HHL_glszm_ZoneEntropy	0.978983	0.903675
938	wavelet.HHL_glszm_ZonePercentage	0.999419	0.86359
939	wavelet.HHL_glszm_ZoneVariance	0.998873	0.935553
940	wavelet.HHL_ngtdm_Busyness	0.998802	0.895855
941	wavelet.HHL_ngtdm_Coarseness	0.96474	0.987876
942	wavelet.HHL_ngtdm_Complexity	0.997965	0.933146
943	wavelet.HHL_ngtdm_Contrast	0.991615	0.815836
944	wavelet.HHL_ngtdm_Strength	0.974573	0.912253
945	wavelet.HHH_firstorder_10Percentile	0.999924	0.713365
946	wavelet.HHH_firstorder_90Percentile	0.999929	0.711994
947	wavelet.HHH_firstorder_Energy	0.999885	0.219657
948	wavelet.HHH_firstorder_Entropy	0.658382	0.846797
949	wavelet.HHH_firstorder_InterquartileRange	0.99991	0.723972
950	wavelet.HHH_firstorder_Kurtosis	0.92045	0.95019
951	wavelet.HHH_firstorder_Maximum	0.995605	0.613755
952	wavelet.HHH_firstorder_MeanAbsoluteDeviation	0.999922	0.709506
953	wavelet.HHH_firstorder_Mean	0.427701	0.583643
954	wavelet.HHH_firstorder_Median	0.752498	0.832016
955	wavelet.HHH_firstorder_Minimum	0.999349	0.701718
956	wavelet.HHH_firstorder_Range	0.99885	0.657311
957	wavelet.HHH_firstorder_RobustMeanAbsoluteDeviation	0.999921	0.72194
958	wavelet.HHH_firstorder_RootMeanSquared	0.999921	0.699433
959	wavelet.HHH_firstorder_Skewness	0.721312	0.789163
960	wavelet.HHH_firstorder_TotalEnergy	0.999885	0.219657
961	wavelet.HHH_firstorder_Uniformity	0.658383	0.846797
962	wavelet.HHH_firstorder_Variance	0.99991	0.635888
963	wavelet.HHH_glcm_Autocorrelation	0.877834	0.905444
964	wavelet.HHH_glcm_ClusterProminence	0.990205	0.985179
965	wavelet.HHH_glcm_ClusterShade	0.875817	0.898152
966	wavelet.HHH_glcm_ClusterTendency	0.990199	0.985181
967	wavelet.HHH_glcm_Contrast	0.990229	0.985228
968	wavelet.HHH_glcm_Correlation	0.990216	0.985206
969	wavelet.HHH_glcm_DifferenceAverage	0.990229	0.985228
970	wavelet.HHH_glcm_DifferenceEntropy	0.999471	0.95778
971	wavelet.HHH_glcm_DifferenceVariance	0.999459	0.958264
972	wavelet.HHH_glcm_Id	0.990229	0.985228
973	wavelet.HHH_glcm_Idm	0.990229	0.985228
974	wavelet.HHH_glcm_Idmn	0.990229	0.985228
975	wavelet.HHH_glcm_Idn	0.990229	0.985228
976	wavelet.HHH_glcm_Imc1	0.99947	0.95778
977	wavelet.HHH_glcm_Imc2	0.999338	0.964039
978	wavelet.HHH_glcm_InverseVariance	0.990229	0.985228
979	wavelet.HHH_glcm_JointAverage	0.878288	0.898152
980	wavelet.HHH_glcm_JointEnergy	0.999454	0.95824
981	wavelet.HHH_glcm_JointEntropy	0.999466	0.957756
982	wavelet.HHH_glcm_MCC	0.999366	0.963423
983	wavelet.HHH_glcm_MaximumProbability	0.998986	0.961302
984	wavelet.HHH_glcm_SumAverage	0.878288	0.898152
985	wavelet.HHH_glcm_SumEntropy	0.999461	0.956563
986	wavelet.HHH_glcm_SumSquares	0.911468	0.86215
987	wavelet.HHH_gldm_DependenceEntropy	0.969172	0.913634
988	wavelet.HHH_gldm_DependenceNonUniformity	0.999651	0.995186
989	wavelet.HHH_gldm_DependenceNonUniformityNormalized	0.961287	0.920312
990	wavelet.HHH_gldm_DependenceVariance	0.967415	0.917628
991	wavelet.HHH_gldm_GrayLevelNonUniformity	0.999624	0.995689
992	wavelet.HHH_gldm_GrayLevelVariance	0.658383	0.846797
993	wavelet.HHH_gldm_HighGrayLevelEmphasis	0.756787	0.833682
994	wavelet.HHH_gldm_LargeDependenceEmphasis	0.964903	0.944241
995	wavelet.HHH_gldm_LargeDependenceHighGrayLevelEmphasis	0.965509	0.938403
996	wavelet.HHH_gldm_LargeDependenceLowGrayLevelEmphasis	0.960321	0.948849
997	wavelet.HHH_gldm_LowGrayLevelEmphasis	0.756787	0.833682
998	wavelet.HHH_gldm_SmallDependenceEmphasis	0.961778	0.870082
999	wavelet.HHH_gldm_SmallDependenceHighGrayLevelEmphasis	0.951587	0.865184
1000	wavelet.HHH_gldm_SmallDependenceLowGrayLevelEmphasis	0.969008	0.873614
1001	wavelet.HHH_glrlm_GrayLevelNonUniformity	0.999619	0.995643
1002	wavelet.HHH_glrlm_GrayLevelNonUniformityNormalized	0.275956	0.731527
1003	wavelet.HHH_glrlm_GrayLevelVariance	0.275956	0.731527
1004	wavelet.HHH_glrlm_HighGrayLevelRunEmphasis	0.277593	0.499639
1005	wavelet.HHH_glrlm_LongRunEmphasis	0.980648	0.966665
1006	wavelet.HHH_glrlm_LongRunHighGrayLevelEmphasis	0.980743	0.965425
1007	wavelet.HHH_glrlm_LongRunLowGrayLevelEmphasis	0.979888	0.967539
1008	wavelet.HHH_glrlm_LowGrayLevelRunEmphasis	0.277593	0.499639
1009	wavelet.HHH_glrlm_RunEntropy	0.95789	0.96265
1010	wavelet.HHH_glrlm_RunLengthNonUniformity	0.999611	0.995742
1011	wavelet.HHH_glrlm_RunLengthNonUniformityNormalized	0.968296	0.971574
1012	wavelet.HHH_glrlm_RunPercentage	0.962454	0.939775
1013	wavelet.HHH_glrlm_RunVariance	0.967141	0.928287
1014	wavelet.HHH_glrlm_ShortRunEmphasis	0.982694	0.877856
1015	wavelet.HHH_glrlm_ShortRunHighGrayLevelEmphasis	0.983971	0.877112
1016	wavelet.HHH_glrlm_ShortRunLowGrayLevelEmphasis	0.978624	0.878661
1017	wavelet.HHH_glszm_GrayLevelNonUniformity	0.696078	0.106216
1018	wavelet.HHH_glszm_GrayLevelNonUniformityNormalized	0.627501	-0.241503
1019	wavelet.HHH_glszm_GrayLevelVariance	0.627501	-0.241503
1020	wavelet.HHH_glszm_HighGrayLevelZoneEmphasis	0.371737	-0.181018
1021	wavelet.HHH_glszm_LargeAreaEmphasis	0.862931	0.629388
1022	wavelet.HHH_glszm_LargeAreaHighGrayLevelEmphasis	0.862834	0.629257
1023	wavelet.HHH_glszm_LargeAreaLowGrayLevelEmphasis	0.863028	0.629519
1024	wavelet.HHH_glszm_LowGrayLevelZoneEmphasis	0.371737	-0.181018
1025	wavelet.HHH_glszm_SizeZoneNonUniformity	0.380961	0.104967
1026	wavelet.HHH_glszm_SizeZoneNonUniformityNormalized	0.185044	-0.00789026
1027	wavelet.HHH_glszm_SmallAreaEmphasis	0.466392	0.462872
1028	wavelet.HHH_glszm_SmallAreaHighGrayLevelEmphasis	0.0361401	0.263539
1029	wavelet.HHH_glszm_SmallAreaLowGrayLevelEmphasis	0.667873	0.307495
1030	wavelet.HHH_glszm_ZoneEntropy	0.479975	0.119343
1031	wavelet.HHH_glszm_ZonePercentage	0.828365	0.68417
1032	wavelet.HHH_glszm_ZoneVariance	0.658725	0.595693
1033	wavelet.HHH_ngtdm_Busyness	0.999625	0.99571
1034	wavelet.HHH_ngtdm_Coarseness	0.967708	0.990103
1035	wavelet.HHH_ngtdm_Complexity	0.980758	0.982314
1036	wavelet.HHH_ngtdm_Contrast	0.980794	0.982369
1037	wavelet.HHH_ngtdm_Strength	0.967707	0.990103
1038	wavelet.LLL_firstorder_10Percentile	0.948526	0.959968
1039	wavelet.LLL_firstorder_90Percentile	0.990782	0.978896
1040	wavelet.LLL_firstorder_Energy	0.99928	0.968178
1041	wavelet.LLL_firstorder_Entropy	0.953376	0.929259
1042	wavelet.LLL_firstorder_InterquartileRange	0.969641	0.946835
1043	wavelet.LLL_firstorder_Kurtosis	0.966179	0.895723
1044	wavelet.LLL_firstorder_Maximum	0.993304	0.971115
1045	wavelet.LLL_firstorder_MeanAbsoluteDeviation	0.939799	0.933154
1046	wavelet.LLL_firstorder_Mean	0.990908	0.983021
1047	wavelet.LLL_firstorder_Median	0.995034	0.986167
1048	wavelet.LLL_firstorder_Minimum	0.824829	0.826348
1049	wavelet.LLL_firstorder_Range	0.951456	0.920514
1050	wavelet.LLL_firstorder_RobustMeanAbsoluteDeviation	0.963097	0.945905
1051	wavelet.LLL_firstorder_RootMeanSquared	0.992873	0.982282
1052	wavelet.LLL_firstorder_Skewness	0.990148	0.962752
1053	wavelet.LLL_firstorder_TotalEnergy	0.99928	0.968178
1054	wavelet.LLL_firstorder_Uniformity	0.967788	0.937403
1055	wavelet.LLL_firstorder_Variance	0.915951	0.90731
1056	wavelet.LLL_glcm_Autocorrelation	0.783428	0.782364
1057	wavelet.LLL_glcm_ClusterProminence	0.806907	0.80706
1058	wavelet.LLL_glcm_ClusterShade	0.833582	0.855966
1059	wavelet.LLL_glcm_ClusterTendency	0.927871	0.919267
1060	wavelet.LLL_glcm_Contrast	0.970551	0.9139
1061	wavelet.LLL_glcm_Correlation	0.937084	0.912683
1062	wavelet.LLL_glcm_DifferenceAverage	0.983046	0.941435
1063	wavelet.LLL_glcm_DifferenceEntropy	0.977575	0.931196
1064	wavelet.LLL_glcm_DifferenceVariance	0.954596	0.859484
1065	wavelet.LLL_glcm_Id	0.989257	0.949234
1066	wavelet.LLL_glcm_Idm	0.989081	0.949903
1067	wavelet.LLL_glcm_Idmn	0.908251	0.89763
1068	wavelet.LLL_glcm_Idn	0.943255	0.944966
1069	wavelet.LLL_glcm_Imc1	0.971808	0.915313
1070	wavelet.LLL_glcm_Imc2	0.969438	0.921093
1071	wavelet.LLL_glcm_InverseVariance	0.965007	0.948473
1072	wavelet.LLL_glcm_JointAverage	0.867785	0.866975
1073	wavelet.LLL_glcm_JointEnergy	0.983143	0.947459
1074	wavelet.LLL_glcm_JointEntropy	0.972072	0.945962
1075	wavelet.LLL_glcm_MCC	0.93717	0.886833
1076	wavelet.LLL_glcm_MaximumProbability	0.990929	0.938854
1077	wavelet.LLL_glcm_SumAverage	0.867785	0.866975
1078	wavelet.LLL_glcm_SumEntropy	0.96017	0.937818
1079	wavelet.LLL_glcm_SumSquares	0.929898	0.920676
1080	wavelet.LLL_gldm_DependenceEntropy	0.964233	0.915076
1081	wavelet.LLL_gldm_DependenceNonUniformity	0.999462	0.994069
1082	wavelet.LLL_gldm_DependenceNonUniformityNormalized	0.990748	0.943096
1083	wavelet.LLL_gldm_DependenceVariance	0.992747	0.90925
1084	wavelet.LLL_gldm_GrayLevelNonUniformity	0.999814	0.994564
1085	wavelet.LLL_gldm_GrayLevelVariance	0.916015	0.90721
1086	wavelet.LLL_gldm_HighGrayLevelEmphasis	0.780652	0.779059
1087	wavelet.LLL_gldm_LargeDependenceEmphasis	0.993097	0.952484
1088	wavelet.LLL_gldm_LargeDependenceHighGrayLevelEmphasis	0.854708	0.907001
1089	wavelet.LLL_gldm_LargeDependenceLowGrayLevelEmphasis	0.977987	0.998934
1090	wavelet.LLL_gldm_LowGrayLevelEmphasis	0.980067	0.998181
1091	wavelet.LLL_gldm_SmallDependenceEmphasis	0.966399	0.926201
1092	wavelet.LLL_gldm_SmallDependenceHighGrayLevelEmphasis	0.810578	0.724311
1093	wavelet.LLL_gldm_SmallDependenceLowGrayLevelEmphasis	0.909436	0.920401
1094	wavelet.LLL_glrlm_GrayLevelNonUniformity	0.999801	0.994555
1095	wavelet.LLL_glrlm_GrayLevelNonUniformityNormalized	0.952384	0.917086
1096	wavelet.LLL_glrlm_GrayLevelVariance	0.901162	0.888853
1097	wavelet.LLL_glrlm_HighGrayLevelRunEmphasis	0.773257	0.770357
1098	wavelet.LLL_glrlm_LongRunEmphasis	0.99149	0.957837
1099	wavelet.LLL_glrlm_LongRunHighGrayLevelEmphasis	0.825738	0.886203
1100	wavelet.LLL_glrlm_LongRunLowGrayLevelEmphasis	0.972049	0.998072
1101	wavelet.LLL_glrlm_LowGrayLevelRunEmphasis	0.977483	0.997146
1102	wavelet.LLL_glrlm_RunEntropy	0.941409	0.884233
1103	wavelet.LLL_glrlm_RunLengthNonUniformity	0.999312	0.991793
1104	wavelet.LLL_glrlm_RunLengthNonUniformityNormalized	0.985836	0.960152
1105	wavelet.LLL_glrlm_RunPercentage	0.990117	0.955159
1106	wavelet.LLL_glrlm_RunVariance	0.993971	0.954505
1107	wavelet.LLL_glrlm_ShortRunEmphasis	0.985214	0.959798
1108	wavelet.LLL_glrlm_ShortRunHighGrayLevelEmphasis	0.776945	0.755811
1109	wavelet.LLL_glrlm_ShortRunLowGrayLevelEmphasis	0.978672	0.996365
1110	wavelet.LLL_glszm_GrayLevelNonUniformity	0.995485	0.970143
1111	wavelet.LLL_glszm_GrayLevelNonUniformityNormalized	0.931416	0.841798
1112	wavelet.LLL_glszm_GrayLevelVariance	0.913878	0.832762
1113	wavelet.LLL_glszm_HighGrayLevelZoneEmphasis	0.647469	0.589614
1114	wavelet.LLL_glszm_LargeAreaEmphasis	0.998258	0.987622
1115	wavelet.LLL_glszm_LargeAreaHighGrayLevelEmphasis	0.972531	0.96186
1116	wavelet.LLL_glszm_LargeAreaLowGrayLevelEmphasis	0.993934	0.985686
1117	wavelet.LLL_glszm_LowGrayLevelZoneEmphasis	0.898226	0.820934
1118	wavelet.LLL_glszm_SizeZoneNonUniformity	0.989549	0.922244
1119	wavelet.LLL_glszm_SizeZoneNonUniformityNormalized	0.968406	0.764383
1120	wavelet.LLL_glszm_SmallAreaEmphasis	0.969873	0.739538
1121	wavelet.LLL_glszm_SmallAreaHighGrayLevelEmphasis	0.640588	0.576027
1122	wavelet.LLL_glszm_SmallAreaLowGrayLevelEmphasis	0.775846	0.669363
1123	wavelet.LLL_glszm_ZoneEntropy	0.928621	0.914263
1124	wavelet.LLL_glszm_ZonePercentage	0.938963	0.892594
1125	wavelet.LLL_glszm_ZoneVariance	0.998269	0.987634
1126	wavelet.LLL_ngtdm_Busyness	0.976492	0.97067
1127	wavelet.LLL_ngtdm_Coarseness	0.994075	0.997832
1128	wavelet.LLL_ngtdm_Complexity	0.947927	0.890868
1129	wavelet.LLL_ngtdm_Contrast	0.921891	0.875254
1130	wavelet.LLL_ngtdm_Strength	0.967971	0.950986
